# Supplementary material for: Impact of Mutations in the NCAPG and MSTN Genes on Body Composition, Structural Properties of Skeletal Muscle, Its Fatty Acid Composition, and Meat Quality of Bulls from a Charolais × Holstein F2 Cross
Source: Int J Mol Sci. 2026 Jan 15;27(2):882. doi: 10.3390/ijms27020882 (PMC12841407; doi:10.3390/ijms27020882)
Supplement: Supplementary file 1 [file ijms-27-00882-s001.zip]

Archive with 1 entries (1 files):
- ijms-4036322-supplementary.pdf
